# Supplementary material for: RNF187 Facilitates Proliferation and Migration of Human Spermatogonial Stem Cells Through WDR77 Polyubiquitination
Source: Cell Prolif. 2025 Apr 8;58(10):e70042. doi: 10.1111/cpr.70042 (PMC12508693; doi:10.1111/cpr.70042)
Supplement: Supplementary file 1 — Data S1. [file CPR-58-e70042-s002.xlsx]

## Sheet: Sheet1
Protein names	Gene names	Unique peptides GFP	Unique peptides RNF187	iBAQ GFP	iBAQ RNF187	LFQ intensity GFP	LFQ intensity RNF187
E3 ubiquitin-protein ligase RNF187	RNF187	0	13	0	146840000	0	1333100000
Methylosome protein 50	WDR77	0	9	0	52944000	0	470360000
Guanine nucleotide-binding protein-like 3	GNL3	0	7	0	3620400	0	76024000
F-actin-capping protein subunit beta	CAPZB	0	6	0	3625500	0	40994000
Lysine--tRNA ligase	KARS	0	6	0	1194700	0	28946000
Tropomodulin-3	TMOD3	0	5	0	4164300	0	40359000
Nicotinamide phosphoribosyltransferase	NAMPT	0	5	0	1241600	0	29080000
Signal recognition particle subunit SRP72	SRP72	0	4	0	686130	0	18287000
Dedicator of cytokinesis protein 4	DOCK4	0	4	0	133420	0	10668000
F-actin-capping protein subunit alpha-1	CAPZA1	0	3	0	3612000	0	37924000
MOB kinase activator 2	MOB2	0	3	0	2343400	0	18927000
Interferon-induced GTP-binding protein Mx1;Interferon-induced GTP-binding protein Mx1, N-terminally processed	MX1	0	3	0	1007100	0	21962000
Eukaryotic translation initiation factor 3 subunit C-like protein;Eukaryotic translation initiation factor 3 subunit C	EIF3CL;EIF3C	0	3	0	442620	0	15014000
Bloom syndrome protein	BLM	0	3	0	271780	0	14487000
Histone H3;Histone H3.2;Histone H3.1t;Histone H3.3;Histone H3.1;Histone H3.3C	H3F3B;H3F3A;HIST2H3A;HIST3H3;HIST1H3A;HIST2H3PS2;H3F3C	0	2	0	68985000	0	278580000
Enhancer of rudimentary homolog	ERH	0	2	0	15327000	0	49515000
Skin-specific protein 32	XP32	0	2	0	3374200	0	29977000
40S ribosomal protein S5;40S ribosomal protein S5, N-terminally processed	RPS5	0	2	0	1540300	0	7464400
Microtubule-associated protein RP/EB family member 1	MAPRE1	0	2	0	1425300	0	17267000
Actin-related protein 2	ACTR2	0	2	0	1099400	0	11543000
Eukaryotic translation initiation factor 3 subunit I	EIF3I	0	2	0	839430	0	6779700
Bcl-2-associated transcription factor 1	BCLAF1	0	2	0	527820	0	6820700
Eukaryotic translation initiation factor 3 subunit E	EIF3E	0	2	0	503410	0	11384000
Thyroid hormone receptor-associated protein 3	THRAP3	0	2	0	434120	0	14375000
Rab-like protein 6	RABL6	0	2	0	416050	0	9408800
6-phosphofructo-2-kinase/fructose-2,6-bisphosphatase 4;6-phosphofructo-2-kinase;Fructose-2,6-bisphosphatase;6-phosphofructo-2-kinase/fructose-2,6-bisphosphatase 1;6-phosphofructo-2-kinase;Fructose-2,6-bisphosphatase	PFKFB4;PFKFB1	0	2	0	253610	0	6759200
Tyrosine-protein kinase;Tyrosine-protein kinase JAK1	JAK1	0	2	0	121280	0	5975000
