# Supplementary material for: RNF187 Facilitates Proliferation and Migration of Human Spermatogonial Stem Cells Through WDR77 Polyubiquitination
Source: Cell Prolif. 2025 Apr 8;58(10):e70042. doi: 10.1111/cpr.70042 (PMC12508693; doi:10.1111/cpr.70042)
Supplement: Supplementary file 2 — Data S2. [file CPR-58-e70042-s003.xlsx]

## Sheet: WDR77_NC
ID	si_WDR77	si_NC	log2FoldChange	pvalue	padj	gene_name	gene_chr	gene_start	gene_end	gene_strand	gene_length	gene_biotype	gene_description	FPKM-ID	FPKM-NC_01	FPKM-NC_02	FPKM-NC_03	FPKM-WDR77_01	FPKM-WDR77_02	FPKM-WDR77_03	Max_expression_value	Expression_samples	Significance(FDR<0.05/|FoldChange|<1.5)
ENSG00000004779	611.616744629882	1044.43132019095	-0.771720848133833	1.2642232004291499e-26	3.30939155057794e-24	NDUFAB1	16	23581002	23596356	-	1600	protein_coding	NADH:ubiquinone oxidoreductase subunit AB1 [Source:HGNC Symbol;Acc:HGNC:7694]	ENSG00000004779	39.4729035484096	40.3572097614497	39.7361590474728	24.2263841600707	22.8833822284762	22.8243963261982	40.3572097614497	6	YES
ENSG00000005022	2165.05163360025	3259.77652251106	-0.589986153303646	5.60926996669592e-40	3.58930952646687e-37	SLC25A5	X	119468400	119471319	+	1500	protein_coding	solute carrier family 25 member 5 [Source:HGNC Symbol;Acc:HGNC:10991]	ENSG00000005022	131.24938189884	135.460079256313	131.348657060722	91.3509131285222	88.8141560794029	83.8939996986553	135.460079256313	6	YES
ENSG00000015568	37.294772993455	102.18379651007	-1.4580726574984	1.27603548826321e-06	4.07129549967192e-05	RGPD5	2	109792758	109857695	+	14175	protein_coding	RANBP2-like and GRIP domain containing 5 [Source:HGNC Symbol;Acc:HGNC:32418]	ENSG00000015568	0.312509689390907	0.646331806210695	0.361710499379624	0.148659249361754	0.13844331599857	0.194278262885845	0.646331806210695	6	YES
ENSG00000050438	108.101572850514	210.456944611696	-0.959396274327155	6.01308847342079e-08	2.45598415024329e-06	SLC4A8	12	51391317	51515763	+	17980	protein_coding	solute carrier family 4 member 8 [Source:HGNC Symbol;Acc:HGNC:11034]	ENSG00000050438	0.594819958018928	0.746878273252561	0.802261012500558	0.339261364333638	0.420989338277077	0.339625219317962	0.802261012500558	6	YES
ENSG00000073008	4049.93277816913	6381.08470274719	-0.655904475722833	1.86699529545272e-87	7.16801727100814e-84	PVR	19	44643798	44663583	+	3519	protein_coding	poliovirus receptor [Source:HGNC Symbol;Acc:HGNC:9705]	ENSG00000073008	113.906185124156	109.133452686559	109.101507557124	70.9443199950814	70.0590453198392	69.5474270775494	113.906185124156	6	YES
ENSG00000089127	641.922827578941	359.505077064077	0.834700935411499	2.75534792750318e-16	3.30584348218559e-14	OAS1	12	112906777	112933222	+	4947	protein_coding	2'-5'-oligoadenylate synthetase 1 [Source:HGNC Symbol;Acc:HGNC:8086]	ENSG00000089127	5.05293486560647	4.38894287689324	3.86935913223564	8.05969090318618	7.74115582270963	7.9387363044924	8.05969090318618	6	YES
ENSG00000099365	82.8863089079054	134.488351785354	-0.700076723246554	0.0004644788074396	0.0063387048626659	STX1B	16	30989256	31010661	-	5229	protein_coding	syntaxin 1B [Source:HGNC Symbol;Acc:HGNC:18539]	ENSG00000099365	1.57330609547057	1.60809572183961	1.52964319617166	0.996874801522224	0.804210312384122	1.0991122258602	1.60809572183961	6	YES
ENSG00000099910	238.525704726045	368.48160993286	-0.627594363387416	1.33724931867564e-07	5.08331275660265e-06	KLHL22	22	20441519	20495883	-	4646	protein_coding	kelch like family member 22 [Source:HGNC Symbol;Acc:HGNC:25888]	ENSG00000099910	4.63114337377614	5.17303371026633	4.723334973496	3.29428586717487	2.99295020639182	3.10546961722123	5.17303371026633	6	YES
ENSG00000106537	233.417684382604	144.561316007725	0.693628524554486	1.59399098248993e-05	0.0003769935962283	TSPAN13	7	16753535	16784536	+	2224	protein_coding	tetraspanin 13 [Source:HGNC Symbol;Acc:HGNC:21643]	ENSG00000106537	3.32919775894518	4.11949341413516	4.45713859509829	7.1561349244453	6.17672573289485	5.86828446645972	7.1561349244453	6	YES
ENSG00000106799	635.501326914008	1378.84655765864	-1.11727707897253	2.9415339796572603e-58	3.76450981974359e-55	TGFBR1	9	99104038	99154192	+	6844	protein_coding	transforming growth factor beta receptor 1 [Source:HGNC Symbol;Acc:HGNC:11772]	ENSG00000106799	12.4365751427135	11.8095024926454	12.6557979709151	5.38008930927858	5.94776274153414	5.65957379848816	12.6557979709151	6	YES
ENSG00000108691	174.147881897554	293.068271086071	-0.748504360423573	8.46898345708471e-07	2.79500720512039e-05	CCL2	17	34255218	34257203	+	1986	protein_coding	C-C motif chemokine ligand 2 [Source:HGNC Symbol;Acc:HGNC:10618]	ENSG00000108691	8.95396908387014	8.81557610636514	9.25967950602189	6.61759993307863	5.05359929170008	4.3709738230548	9.25967950602189	6	YES
ENSG00000109107	1224.21146477764	2012.26306160741	-0.717153831597776	7.54045050811134e-35	3.47403635809706e-32	ALDOC	17	28573115	28577264	-	2928	protein_coding	aldolase, fructose-bisphosphate C [Source:HGNC Symbol;Acc:HGNC:418]	ENSG00000109107	41.7349325711417	44.6205986624705	39.5283608128395	26.1928354271737	25.6602416640793	24.6379983634048	44.6205986624705	6	YES
ENSG00000111335	1871.01227109075	1146.7553431597	0.705552158984804	1.1447516192724399e-36	5.99329506853636e-34	OAS2	12	112978395	113011723	+	6264	protein_coding	2'-5'-oligoadenylate synthetase 2 [Source:HGNC Symbol;Acc:HGNC:8087]	ENSG00000111335	11.4463408862036	11.2600495643874	10.8263694297074	17.9977011484839	17.8394953955916	18.8088738018793	18.8088738018793	6	YES
ENSG00000111879	77.9581668405015	41.672226253923	0.902105764330822	0.0011763128526438	0.0136994655578889	FAM184A	6	118959763	119149387	-	7791	protein_coding	family with sequence similarity 184 member A [Source:HGNC Symbol;Acc:HGNC:20991]	ENSG00000111879	0.398007623280872	0.265794797166917	0.31588733638544	0.590767090757005	0.525359599216754	0.714626623266082	0.714626623266082	6	YES
ENSG00000113721	158.356225561803	275.231422039349	-0.799195145849836	2.07054496249636e-08	9.24361894497404e-07	PDGFRB	5	150113837	150155872	-	7137	protein_coding	platelet derived growth factor receptor beta [Source:HGNC Symbol;Acc:HGNC:8804]	ENSG00000113721	2.3852016330876	2.52343393997469	2.15521073085589	1.36750328277289	1.24913231522039	1.44278692405767	2.52343393997469	6	YES
ENSG00000116455	80.1528808007435	191.680970920944	-1.25492149106949	7.7498639878387e-12	5.91145254383617e-10	WDR77	1	111439890	111449376	-	2805	protein_coding	WD repeat domain 77 [Source:HGNC Symbol;Acc:HGNC:29652]	ENSG00000116455	4.19631994684796	3.98210655346498	4.33820485566107	1.95719336814507	1.81901191127533	1.45132773460177	4.33820485566107	6	YES
ENSG00000117525	2860.71227390798	1773.69447628537	0.689538741572374	6.434648116413891e-31	2.39078312918888e-28	F3	1	94529225	94541800	-	2875	protein_coding	coagulation factor III, tissue factor [Source:HGNC Symbol;Acc:HGNC:3541]	ENSG00000117525	37.5957308763941	36.1231728392509	39.28213766967	55.6852714870678	59.61898883064	66.7389903696331	66.7389903696331	6	YES
ENSG00000117586	822.488589630834	543.254363481096	0.598834176411944	1.0091181905299699e-12	8.42248066559722e-11	TNFSF4	1	173183734	173207313	-	3942	protein_coding	TNF superfamily member 4 [Source:HGNC Symbol;Acc:HGNC:11934]	ENSG00000117586	8.26759366624917	7.99121540283489	8.98330322431861	12.4637436626928	12.146978616039	13.5620170633497	13.5620170633497	6	YES
ENSG00000119938	128.74143330823	79.6756342498868	0.689651008496825	0.0011612344673275	0.0135512650402013	PPP1R3C	10	91628442	91633054	-	2524	protein_coding	protein phosphatase 1 regulatory subunit 3C [Source:HGNC Symbol;Acc:HGNC:9293]	ENSG00000119938	1.98073445167632	2.0138235177799	1.78762946484209	3.0539143746215	2.55467410563923	3.72391491331803	3.72391491331803	6	YES
ENSG00000120738	3931.6034058512	2405.88295019629	0.708361245110325	1.01175203980272e-10	6.43832043892141e-09	EGR1	5	138465490	138469315	+	3138	protein_coding	early growth response 1 [Source:HGNC Symbol;Acc:HGNC:3238]	ENSG00000120738	45.8591537027316	52.053144350634	42.5255357282109	82.597551862158	69.7027683756282	76.9231449391225	82.597551862158	6	YES
ENSG00000120937	47.9543634191936	101.433740472918	-1.08352426399981	7.78171955117756e-06	0.0002000666200679	NPPB	1	11857464	11858931	-	694	protein_coding	natriuretic peptide B [Source:HGNC Symbol;Acc:HGNC:7940]	ENSG00000120937	9.11861845845226	8.58993494669058	9.06256795852003	3.75551753397673	3.79721688765531	5.0895805102119	9.11861845845226	6	YES
ENSG00000125484	727.831036350697	1238.07971727874	-0.767133924346013	1.0399880108874799e-26	2.78571672311675e-24	GTF3C4	9	132670035	132694955	+	9043	protein_coding	general transcription factor IIIC subunit 4 [Source:HGNC Symbol;Acc:HGNC:4667]	ENSG00000125484	8.58658644794153	8.0009676871471	8.48965701225556	4.60530939789674	4.83005351995676	5.28961052447264	8.58658644794153	6	YES
ENSG00000128052	128.083281630312	211.494471406204	-0.722493884260009	4.28711897927816e-06	0.0001213244137673	KDR	4	55078259	55125595	-	6563	protein_coding	kinase insert domain receptor [Source:HGNC Symbol;Acc:HGNC:6307]	ENSG00000128052	2.04419335144776	1.81667373244043	2.04162787429816	1.2420707570203	1.17897256302912	1.14936399521449	2.04419335144776	6	YES
ENSG00000128510	42.1922489280254	109.698256024883	-1.37566829977445	6.62092646094582e-08	2.66642765654454e-06	CPA4	7	130293134	130324180	+	3958	protein_coding	carboxypeptidase A4 [Source:HGNC Symbol;Acc:HGNC:15740]	ENSG00000128510	1.51892499991349	1.93423741939416	1.62358482364285	0.658496505452212	0.807469416328196	0.48402036626436	1.93423741939416	6	YES
ENSG00000130303	255.053039402886	148.562880226671	0.778784836326353	1.20313319263504e-07	4.68165138944947e-06	BST2	19	17402939	17405648	-	1119	protein_coding	bone marrow stromal cell antigen 2 [Source:HGNC Symbol;Acc:HGNC:1119]	ENSG00000130303	8.59611102721369	7.96313352266087	7.75883567167928	12.7360408481171	14.7314080750221	14.2311828131527	14.7314080750221	6	YES
ENSG00000133106	227.664060368943	145.794123071985	0.640026080462964	8.3006915395997e-05	0.0015545913033025	EPSTI1	13	42886388	42992271	-	4924	protein_coding	epithelial stromal interaction 1 [Source:HGNC Symbol;Acc:HGNC:16465]	ENSG00000133106	1.82498296475133	1.98807284849397	1.61050791803389	2.60150905656164	2.55068595194767	3.30704654391386	3.30704654391386	6	YES
ENSG00000134326	72.7682484890412	40.2189508484827	0.854110510601949	0.0016443342527831	0.0182134042592067	CMPK2	2	6840570	6866635	-	4302	protein_coding	cytidine/uridine monophosphate kinase 2 [Source:HGNC Symbol;Acc:HGNC:27015]	ENSG00000134326	0.617827733210057	0.554292408461484	0.54029559949174	0.992548473152758	1.01660259237444	1.08545955046053	1.08545955046053	6	YES
ENSG00000135114	76.842513073246	39.9182505882625	0.939080131901685	0.0008924305189038	0.010888786776202	OASL	12	121019111	121039242	-	3517	protein_coding	2'-5'-oligoadenylate synthetase like [Source:HGNC Symbol;Acc:HGNC:8090]	ENSG00000135114	0.809708428937914	0.802908185460536	0.466510897124246	1.27715632069745	1.30727964865298	1.41284712292943	1.41284712292943	6	YES
ENSG00000135617	89.3137914423547	144.907944165525	-0.696648122036979	0.0002376020438858	0.0037026579504366	PRADC1	2	73228006	73233238	-	1407	protein_coding	protease associated domain containing 1 [Source:HGNC Symbol;Acc:HGNC:16047]	ENSG00000135617	6.65665628361442	5.84255673320187	6.36502505624741	4.09893138460138	4.02489256639767	3.48906614235287	6.65665628361442	6	YES
ENSG00000137502	203.264928816365	350.336396819463	-0.785618042243896	2.0419710434734801e-10	1.27132013398527e-08	RAB30	11	82973133	83071923	-	11832	protein_coding	RAB30, member RAS oncogene family [Source:HGNC Symbol;Acc:HGNC:9770]	ENSG00000137502	1.87196790361567	1.82972858998445	1.72179333553577	1.10138994615443	1.00936550495408	1.03219429400557	1.87196790361567	6	YES
ENSG00000137965	1448.73206501661	904.336627409995	0.67909624333158	1.48670052138014e-24	3.2930416548570003e-22	IFI44	1	78649796	78664078	+	2038	protein_coding	interferon induced protein 44 [Source:HGNC Symbol;Acc:HGNC:16938]	ENSG00000137965	28.1327724063311	26.8804047656208	26.2651872775723	43.6174979353298	40.5527509085704	45.8845310401023	45.8845310401023	6	YES
ENSG00000139645	2272.30689937558	1515.19226542274	0.584969099051683	3.72300533638013e-26	9.32208162270137e-24	ANKRD52	12	56237807	56258391	-	8820	protein_coding	ankyrin repeat domain 52 [Source:HGNC Symbol;Acc:HGNC:26614]	ENSG00000139645	10.8485506459986	9.8823311025439	10.7350508923024	14.988876195046	16.4775799776258	15.6659475025807	16.4775799776258	6	YES
ENSG00000143344	266.284623679489	409.518787574803	-0.621604146656823	7.9061924772017e-07	2.62430907643831e-05	RGL1	1	183636085	183928531	+	5305	protein_coding	ral guanine nucleotide dissociation stimulator like 1 [Source:HGNC Symbol;Acc:HGNC:30281]	ENSG00000143344	4.22285713176007	5.5358741032899	4.38143575685856	3.25092093540151	2.88538835690517	3.04696751067431	5.5358741032899	6	YES
ENSG00000144580	1260.69404421105	2033.89091115193	-0.689984749608801	6.32756105398756e-36	3.03670200915953e-33	CNOT9	2	218568580	218597080	+	5289	protein_coding	CCR4-NOT transcription complex subunit 9 [Source:HGNC Symbol;Acc:HGNC:10445]	ENSG00000144580	22.9130934344255	23.7410138636486	23.7830295451424	13.8188928614919	15.2656725071594	14.522538512787	23.7830295451424	6	YES
ENSG00000149573	108.321091398484	63.6876060381962	0.763878236808854	0.0014662391468079	0.0165570024440534	MPZL2	11	118253403	118264536	-	4753	protein_coding	myelin protein zero like 2 [Source:HGNC Symbol;Acc:HGNC:3496]	ENSG00000149573	0.692347365724017	1.04300170172248	0.719159313935924	1.55172670081212	1.14427638733512	1.47369460953541	1.55172670081212	6	YES
ENSG00000157601	1188.80119145897	678.53640668243	0.808473856584194	1.64216853039274e-28	4.97749924554304e-26	MX1	21	41420304	41459214	+	8616	protein_coding	MX dynamin like GTPase 1 [Source:HGNC Symbol;Acc:HGNC:7532]	ENSG00000157601	5.20015252645942	4.64665820776045	4.57818188124955	8.70810210861668	8.14101651198418	8.39364682163489	8.70810210861668	6	YES
ENSG00000158195	4089.96013828416	6529.24809416555	-0.674499577181135	1.79726930310012e-90	1.0350473916553599e-86	WASF2	1	27404226	27490158	-	5676	protein_coding	WAS protein family member 2 [Source:HGNC Symbol;Acc:HGNC:12733]	ENSG00000158195	71.254934556325	69.1197760857839	70.3265006185467	44.960966045179	44.2747871095428	42.5905624442002	71.254934556325	6	YES
ENSG00000158528	103.640600136374	59.3432986075177	0.807657164136483	0.0006075995004552	0.0079616962983437	PPP1R9A	7	94907202	95296415	+	11151	protein_coding	protein phosphatase 1 regulatory subunit 9A [Source:HGNC Symbol;Acc:HGNC:14946]	ENSG00000158528	0.266730424964394	0.309509948992235	0.398494617960603	0.522163955719809	0.598356704739584	0.579828271693201	0.598356704739584	6	YES
ENSG00000160013	57.0836295373544	95.1649211641559	-0.734131305176292	0.0036528729199529	0.0334529453440541	PTGIR	19	46620468	46625118	-	3546	protein_coding	prostaglandin I2 receptor [Source:HGNC Symbol;Acc:HGNC:9602]	ENSG00000160013	1.7132510890466	1.48650472779492	1.71582975467136	1.31362668251136	0.838038854458351	0.793503002103548	1.71582975467136	6	YES
ENSG00000160336	230.084993139017	146.242470719436	0.657327100508529	0.0001374559532147	0.0023630186655827	ZNF761	19	53431993	53458261	+	4714	protein_coding	zinc finger protein 761 [Source:HGNC Symbol;Acc:HGNC:23179]	ENSG00000160336	1.71833923398649	1.57079014950849	2.39285997521289	2.71740148377376	3.35418140012659	2.85747465777952	3.35418140012659	6	YES
ENSG00000163053	136.178333595163	76.9921281023842	0.822986513111133	3.01832709423819e-05	0.0006647245023219	SLC16A14	2	230034974	230068999	-	4946	protein_coding	solute carrier family 16 member 14 [Source:HGNC Symbol;Acc:HGNC:26417]	ENSG00000163053	0.985201644122063	0.926178058333663	0.939891495759589	1.7154131117891	1.71178750301103	1.60985579942559	1.7154131117891	6	YES
ENSG00000166578	75.333563051702	115.271014089084	-0.614745471035354	0.0055561887445937	0.0462241942723229	IQCD	12	113195441	113221094	-	2460	protein_coding	IQ motif containing D [Source:HGNC Symbol;Acc:HGNC:25168]	ENSG00000166578	3.21561037101924	3.06106025828152	2.30656609909275	2.18659340384229	1.66385229166575	1.75221275275092	3.21561037101924	6	YES
ENSG00000166704	111.286348049214	57.5643944392772	0.950045293364484	3.26195640541629e-05	0.0007102308861547	ZNF606	19	57977053	58003349	-	7635	protein_coding	zinc finger protein 606 [Source:HGNC Symbol;Acc:HGNC:25879]	ENSG00000166704	0.455871207019152	0.468480538546426	0.456650622595965	0.92241442519651	0.756406408235804	0.987986365500026	0.987986365500026	6	YES
ENSG00000166797	434.601124062499	658.009665343537	-0.598008017881563	9.689523328361979e-11	6.3053067624900205e-09	FAM96A	15	64072559	64094018	-	2427	protein_coding	family with sequence similarity 96 member A [Source:HGNC Symbol;Acc:HGNC:26235]	ENSG00000166797	16.0098443471028	16.8061919825304	16.8443527238912	11.8813276846604	10.026444850873	10.8535634046239	16.8443527238912	6	YES
ENSG00000167123	1559.38993867438	2389.83803635981	-0.615304924231519	4.38559295258778e-30	1.40314610077517e-27	CERCAM	9	128411751	128437351	+	6059	protein_coding	cerebral endothelial cell adhesion molecule [Source:HGNC Symbol;Acc:HGNC:23723]	ENSG00000167123	24.6176812879369	23.8102392214357	23.8182692411261	16.7212600597507	15.7594374804347	14.6037008845244	24.6176812879369	6	YES
ENSG00000170903	483.447969748475	864.720966512146	-0.839567945803514	8.69485143098728e-21	1.4947358027180799e-18	MSANTD4	11	105995623	106022403	-	5105	protein_coding	Myb/SANT DNA binding domain containing 4 with coiled-coils [Source:HGNC Symbol;Acc:HGNC:29383]	ENSG00000170903	10.1401895199132	10.6819310423421	10.2042747697659	5.0294054850375	6.32635783665945	5.9691361307801	10.6819310423421	6	YES
ENSG00000170961	1669.79578254462	1076.79546018983	0.631622298410152	8.322484854899261e-23	1.58480307527039e-20	HAS2	8	121612116	121641390	-	4190	protein_coding	hyaluronan synthase 2 [Source:HGNC Symbol;Acc:HGNC:4819]	ENSG00000170961	16.2210429110218	16.2495543663071	14.6026585972698	23.5314744413496	23.4314486293475	25.9472459663529	25.9472459663529	6	YES
ENSG00000172602	46.1865431248834	80.2705635386051	-0.799156059159601	0.0018215342357399	0.0195895717341293	RND1	12	48857145	48865898	-	3099	protein_coding	Rho family GTPase 1 [Source:HGNC Symbol;Acc:HGNC:18314]	ENSG00000172602	1.63364213234356	1.72116731205407	1.38976667186615	0.894704938648656	0.904639286534705	0.92727619054905	1.72116731205407	6	YES
ENSG00000173041	391.566964671653	244.241080814982	0.680906844655234	8.602070076572881e-09	4.12827679758193e-07	ZNF680	7	64519884	64563106	-	5586	protein_coding	zinc finger protein 680 [Source:HGNC Symbol;Acc:HGNC:26897]	ENSG00000173041	2.41305481160997	2.84213910303923	2.75362316257045	4.14960498688354	4.20571759906506	4.46914629337965	4.46914629337965	6	YES
ENSG00000173706	9475.12576027274	14283.6161774699	-0.59212150565221	6.90449506593268e-73	1.59051948338825e-69	HEG1	3	124965710	125055958	-	9925	protein_coding	heart development protein with EGF like domains 1 [Source:HGNC Symbol;Acc:HGNC:29227]	ENSG00000173706	90.9365411580712	85.4182311166105	87.2501484409351	56.1242863998813	61.1821814072675	57.345906990472	90.9365411580712	6	YES
ENSG00000176871	681.254041380347	1168.47134127108	-0.77778375571902	8.668199566776461e-24	1.84889486315058e-21	WSB2	12	118032694	118062430	-	4616	protein_coding	WD repeat and SOCS box containing 2 [Source:HGNC Symbol;Acc:HGNC:19222]	ENSG00000176871	14.6966211813211	15.8374721876968	15.8319651224347	9.93507422109747	8.2598113574537	8.80629889222863	15.8374721876968	6	YES
ENSG00000177989	142.423006574766	85.8238494749827	0.732594837254444	0.0001673917493417	0.0027942292303164	ODF3B	22	50529710	50532580	-	2301	protein_coding	outer dense fiber of sperm tails 3B [Source:HGNC Symbol;Acc:HGNC:34388]	ENSG00000177989	2.06268618323529	2.15444897361448	2.61450196683264	3.61498123190637	3.72822254491587	3.98074409604755	3.98074409604755	6	YES
ENSG00000182141	130.043578743395	84.6926016897226	0.618167576274977	0.0016745747529832	0.0184395334654508	ZNF708	19	21291160	21329425	-	4325	protein_coding	zinc finger protein 708 [Source:HGNC Symbol;Acc:HGNC:12945]	ENSG00000182141	1.18518848097904	1.2477801700232	1.15387740114235	1.96171867073038	1.6982913596079	1.84100503675352	1.96171867073038	6	YES
ENSG00000182199	1798.62261567127	2852.25344868657	-0.665697648265734	2.40908347109062e-41	1.6322249070601e-38	SHMT2	12	57229327	57234935	+	4838	protein_coding	serine hydroxymethyltransferase 2 [Source:HGNC Symbol;Acc:HGNC:10852]	ENSG00000182199	36.2590045361302	37.8871059933912	33.8425105615303	22.8669605486565	22.564572174645	22.5832505209776	37.8871059933912	6	YES
ENSG00000183486	692.211543270336	343.740530802378	1.00784674930876	1.85369448073446e-20	3.09432652595646e-18	MX2	21	41361943	41409390	+	13047	protein_coding	MX dynamin like GTPase 2 [Source:HGNC Symbol;Acc:HGNC:7533]	ENSG00000183486	1.64913712842523	1.7410997299538	1.4356970890529	3.28549066845436	2.81486553625514	3.60662784357522	3.60662784357522	6	YES
ENSG00000184557	158.043878085478	244.071593657581	-0.629314569621928	4.98351101691091e-05	0.0010052553396283	SOCS3	17	78356778	78360077	-	2734	protein_coding	suppressor of cytokine signaling 3 [Source:HGNC Symbol;Acc:HGNC:19391]	ENSG00000184557	5.48577954209697	6.2659925879563	4.60089404770512	3.26556830566512	3.60945119399345	3.70064684339524	6.2659925879563	6	YES
ENSG00000185305	109.494507455851	165.829947130562	-0.596817307903057	0.0013319237803488	0.0152647742309029	ARL15	5	53883945	54310582	-	3797	protein_coding	ADP ribosylation factor like GTPase 15 [Source:HGNC Symbol;Acc:HGNC:25945]	ENSG00000185305	2.18332915072881	2.61121258271632	3.20481027656816	1.7525566109279	1.75724930591285	1.76590311663423	3.20481027656816	6	YES
ENSG00000185745	706.897585238538	423.031816175635	0.739229700241379	4.13551771768177e-16	4.81140334063219e-14	IFIT1	10	89392546	89406486	+	4613	protein_coding	interferon induced protein with tetratricopeptide repeats 1 [Source:HGNC Symbol;Acc:HGNC:5407]	ENSG00000185745	5.98124441281665	5.65894686378167	5.15725622484211	9.2322843465937	9.03092790672227	9.77239401612817	9.77239401612817	6	YES
ENSG00000187243	101.640922137934	13.0008423932121	2.96547247094894	8.20538691914044e-05	0.0015468027256081	MAGED4B	X	52061827	52069248	-	4947	protein_coding	MAGE family member D4B [Source:HGNC Symbol;Acc:HGNC:22880]	ENSG00000187243	0.217468082823569	0.139532866028398	0.12437225782186	2.16344971392897	0.374023634186556	1.22227494931971	2.16344971392897	6	YES
ENSG00000187608	2406.64699680381	1237.30148379595	0.959196424699501	2.6105069625610003e-49	2.7334381086161503e-46	ISG15	1	1001138	1014541	+	942	protein_coding	ISG15 ubiquitin-like modifier [Source:HGNC Symbol;Acc:HGNC:4053]	ENSG00000187608	90.2894236354876	75.4752824723734	74.8222358796329	160.945565047146	148.090257890445	158.374983522706	160.945565047146	6	YES
ENSG00000196227	234.427679841059	147.014038561798	0.673955466594044	4.35282411504178e-05	0.000903348255082	FAM217B	20	59933764	59948680	+	5323	protein_coding	family with sequence similarity 217 member B [Source:HGNC Symbol;Acc:HGNC:16170]	ENSG00000196227	1.36719319776268	1.80368504604546	1.88792087248997	2.31274587368636	2.86509781897474	2.87920737880795	2.87920737880795	6	YES
ENSG00000196247	191.554641292674	126.81887484376	0.594279501966037	0.0003272980945392	0.0048331018626955	ZNF107	7	64666083	64711582	+	7162	protein_coding	zinc finger protein 107 [Source:HGNC Symbol;Acc:HGNC:12887]	ENSG00000196247	1.11333213136121	1.05141137047927	1.07861646680405	1.67244113558333	1.44049091150705	1.78047030272896	1.78047030272896	6	YES
ENSG00000196611	116.935956108957	54.0025576370184	1.11640687173489	5.72402656555319e-06	0.0001541483259096	MMP1	11	102789920	102798160	-	1970	protein_coding	matrix metallopeptidase 1 [Source:HGNC Symbol;Acc:HGNC:7155]	ENSG00000196611	1.31706177470457	1.65639098240005	2.04742831400111	3.34974804040396	3.0738632699378	4.43686359474069	4.43686359474069	6	YES
ENSG00000196739	607.583474125355	351.723028735772	0.788298853977516	1.06506206677284e-15	1.19100824127083e-13	COL27A1	9	114155560	114312511	+	13988	protein_coding	collagen type XXVII alpha 1 chain [Source:HGNC Symbol;Acc:HGNC:22986]	ENSG00000196739	1.65582325058672	1.44452807870434	1.5052824985621	2.72749662017738	2.49723514985554	2.72201766637671	2.72749662017738	6	YES
ENSG00000197008	164.85927797819	101.511286748107	0.700767398388752	7.0115761618729e-05	0.0013437493216714	ZNF138	7	64794388	64833681	+	2850	protein_coding	zinc finger protein 138 [Source:HGNC Symbol;Acc:HGNC:12922]	ENSG00000197008	2.10944040338862	2.13576081529572	2.27877614609163	3.54126098306483	3.65927543655169	3.38197554997334	3.65927543655169	6	YES
ENSG00000198934	239.494821523677	159.552692036288	0.585135901095376	6.93208955715652e-05	0.0013307301253221	MAGEE1	X	76427724	76431353	+	3630	protein_coding	MAGE family member E1 [Source:HGNC Symbol;Acc:HGNC:24934]	ENSG00000198934	2.8416428574574	2.61033389242712	2.59893477818715	3.66636774197975	4.24769264995614	4.15607487635961	4.24769264995614	6	YES
ENSG00000203326	224.037229925503	134.686686589459	0.733444237181716	7.19797397287081e-06	0.0001858884847971	ZNF525	19	53365693	53392217	+	7193	protein_coding	zinc finger protein 525 [Source:HGNC Symbol;Acc:HGNC:29423]	ENSG00000203326	1.17891706125709	1.0817760567985	1.16900931170278	1.58813920368044	1.98772882799282	2.1223625202756	2.1223625202756	6	YES
ENSG00000205336	167.270030662183	257.473940301896	-0.623179080646279	9.89051687653093e-06	0.0002449870395352	ADGRG1	16	57610652	57665580	+	8659	protein_coding	adhesion G protein-coupled receptor G1 [Source:HGNC Symbol;Acc:HGNC:4512]	ENSG00000205336	1.85632704397983	1.87697187219607	1.71322701363397	1.09511512514873	1.24973112311217	1.18918700508137	1.87697187219607	6	YES
ENSG00000205609	258.670729141637	74.4005628370938	1.79872590905742	0.0050317723162612	0.0428985592440391	EIF3CL	16	28379579	28403879	-	3091	protein_coding	eukaryotic translation initiation factor 3 subunit C like [Source:HGNC Symbol;Acc:HGNC:26347]	ENSG00000205609	1.14650918074827	0.872961700962524	2.38862333009928	5.20271934916165	2.26745159250328	7.84414233781651	7.84414233781651	6	YES
ENSG00000215252	1252.89652706994	833.636258330562	0.587985338415472	0.0001833410426314	0.0029826583743355	GOLGA8B	15	34525207	34588503	-	7670	protein_coding	golgin A8 family member B [Source:HGNC Symbol;Acc:HGNC:31973]	ENSG00000215252	6.37782567856352	6.47970982444052	7.0502422355612	11.7486890036957	8.09243599455268	10.0455248070847	11.7486890036957	6	YES
ENSG00000245680	119.195193611947	73.326179933527	0.699543989156764	0.0008089723822436	0.0100732366472243	ZNF585B	19	37181579	37218153	-	7538	protein_coding	zinc finger protein 585B [Source:HGNC Symbol;Acc:HGNC:30948]	ENSG00000245680	0.663222838422796	0.574405642788434	0.544149252184258	0.985780156680479	0.922343238186284	0.984815781704438	0.985780156680479	6	YES
ENSG00000256771	131.82546680704	84.2341232352733	0.645822883569254	0.0026092759129934	0.0261335999703122	ZNF253	19	19865886	19894674	+	3626	protein_coding	zinc finger protein 253 [Source:HGNC Symbol;Acc:HGNC:13497]	ENSG00000256771	1.29149412452365	1.43640210409984	1.52714452151204	2.30930105535411	1.70095138657924	2.64168865095744	2.64168865095744	6	YES
ENSG00000228589	95.7264301056956	224.184985178951	-1.2268289912175	0.004323392253754	0.0383374750872767	SPCS2P4	1	28095742	28096422	-	681	processed_pseudogene	signal peptidase complex subunit 2 pseudogene 4 [Source:HGNC Symbol;Acc:HGNC:45237]	ENSG00000228589	26.0195292047936	12.9926500390055	21.2819622454373	7.81727747629162	12.2677854683315	5.62629253942536	26.0195292047936	6	YES
ENSG00000229638	105.210907691104	163.609887636655	-0.637495649096129	0.004284815714124	0.0381394956686871	RPL4P4	3	185417495	185418778	-	1284	processed_pseudogene	ribosomal protein L4 pseudogene 4 [Source:HGNC Symbol;Acc:HGNC:36179]	ENSG00000229638	9.61076819300892	8.40599569369209	5.32424333198979	6.30549576808939	4.62879404658772	4.05642710868544	9.61076819300892	6	YES
ENSG00000230409	85.7866665987607	140.577225164755	-0.710258946466499	0.0014402557846783	0.0163115694473212	TCEA1P2	3	37275693	37276598	+	906	processed_pseudogene	transcription elongation factor A1 pseudogene 2 [Source:HGNC Symbol;Acc:HGNC:29891]	ENSG00000230409	11.6647863366192	6.7184528957978	10.0356697824565	6.54918089892547	5.81736980139688	4.95589975598701	11.6647863366192	6	YES
ENSG00000279095	108.976940038602	169.143592123556	-0.634049387368567	0.0003121820004954	0.004633050050961	AC243964.3	19	44664131	44666158	+	2028	TEC	nan	ENSG00000279095	5.14878204969117	4.73422855034516	5.3935530085009	3.47269927829159	2.87536117843185	3.48340125649611	5.3935530085009	6	YES
